# Supplementary material for: Application of ethanol alleviates heat damage to leaf growth and yield in tomato
Source: Front Plant Sci. 2024 Feb 19;15:1325365. doi: 10.3389/fpls.2024.1325365 (PMC10909983; doi:10.3389/fpls.2024.1325365)
Supplement: Supplementary file 1 [file DataSheet_1.zip]

Archive with 6 entries (6 files):
- Supplementary Figures/Supplemental Figures 2,3,4.pptx
- Supplementary Figures/Supplementary Figure 1.TIF
- Supplementary Figures/Supplementary Figure 5.TIF
- Supplementary Figures/Supplementary Figure 6.TIF
- Supplementary Figures/Supplementary Figure 7.TIF
- Supplementary Figures/Supplementary Figure 8.TIF
